# Supplementary material for: Molecular Characterization of Divergent Closterovirus Isolates Infecting Ribes Species
Source: Viruses. 2018 Jul 12;10(7):369. doi: 10.3390/v10070369 (PMC6071065; doi:10.3390/v10070369)
Supplement: Supplementary file 1 [file viruses-10-00369-s001.zip]

Archive with 1 entries (1 files):
- viruses-323451-SI.xlsx
