# Supplementary material for: Molecular Characterization of Divergent Closterovirus Isolates Infecting Ribes Species
Source: Viruses. 2018 Jul 12;10(7):369. doi: 10.3390/v10070369 (PMC6071065; doi:10.3390/v10070369)
Supplement: Supplementary file 1 [file viruses-10-00369-s001.zip › viruses-323451-SI.xlsx]

## Sheet: Sheet1
Supplementary Material Recombination analysis of BcLRaV-1 isolates.
		Breakpoint Positions											Detection Methods
		In Alignment		In Recombinant Sequence		Relative to BcLRaV-1						Shown in the publication
Recombination Event Number	Number In .RDP File	Begin	End	Begin	End	Begin	End		Recombinant Sequence(s)	Minor Parental Sequence(s)	Major Parental Sequence(s)		RDP	GENECONV	Bootscan	Maxchi	Chimaera	SiSscan	PhylPro	LARD	3Seq
1	1~	10080	47	9957	45	9959	40	^	BcLRaV-1 G55	BcLRaV-1 GR	Unknown (BcLRaV-1 US)	YES	1.07807e-52	NS	5.14113e-40	2.1599e-15	4.56576e-33	2.32649e-84	NS	NS	1.63821e-05
2	2~	7819	10624	7701	10345	7698	10492	^	BcLRaV-1 US	BcLRaV-1 GR	BcLRaV-1 BC28074	YES	2.733e-05	NS	0.0227732	0.000150135	7.47595e-06	0.000577648	NS	4.27676e-51	2.15625e-05
3	3~	84	4665	77	4614	77	4614	^	BcLRaV-1 BC28074	BcLRaV-1 GR	BcLRaV-1 US	NO	NS	NS	NS	4.36961e-12	1.0432e-09	0.00102475	NS	NS	4.1803e-05
4	4~	7420	7638	7300	7518	7300	7518	^	BcLRaV-1 BC28074	BcLRaV-1 GR	BcLRaV-1 US	NO	0.00117237	NS	0.0357911	NS	NS	2.02627e-09	NS	NS	0.00115529
5	5~	808	832	797	821	793	817		BcLRaV-1 G55	Unknown (BcLRaV-1 US)	BcLRaV-1 GR	NO	0.00137564	0.00581311	7.47762e-05	0.00184737	0.0203033	NS	NS	NS	NS
6	6~	4559	4778	4514	4729	4508	4727	^	BcLRaV-1 US	Unknown (BcLRaV-1 G55)	BcLRaV-1 GR	YES	0.00100995	0.0247418	0.00723616	NS	0.0433789	8.53021e-09	NS	NS	0.040507
7	7~	6290	6688	6194	6592	6191	6589	^	BcLRaV-1 US	Unknown (BcLRaV-1 GR)	BcLRaV-1 BC28074	NO	0.0256117	NS	NS	NS	NS	1.87726e-11	NS	NS	0.00111754
8	8~	6694	6739	6596	6641	6595	6639	^	BcLRaV-1 G55	BcLRaV-1 US	BcLRaV-1 GR	NO	0.0274216	NS	NS	NS	NS	2.36986e-05	NS	NS	NS
9	10~	2814	2947	2778	2910	2778	2910	^	BcLRaV-1 BC28074	BcLRaV-1 GR	Unknown (BcLRaV-1 US)	NO	NS	NS	NS	0.00453807	0.00189113	NS	NS	NS	NS
10	11~	8049	8327	7928	8206	7928	8206	^	BcLRaV-1 BC28074	Unknown (BcLRaV-1 US)	BcLRaV-1 GR	NO	0.00474998	NS	0.0330773	NS	NS	0.000174417	NS	NS	NS
11	13~	5248	5326	5193	5271	5193	5271	^	BcLRaV-1 BC28074	Unknown (BcLRaV-1 GR)	BcLRaV-1 G55	NO	NS	0.0385325	NS	0.0151378	0.00805809	NS	NS	NS	NS
12	18~	10788	10844	10656	10712	10656	10712	^	BcLRaV-1 BC28074	BcLRaV-1 GR	BcLRaV-1 US	NO	0.0234678	NS	0.0119019	NS	NS	NS	NS	NS	NS
13	20~	139*	260	129*	250	129*	250	^	BcLRaV-1 BC28074	BcLRaV-1 G55	Unknown (BcLRaV-1 GR)	NO	NS	0.0223045	NS	NS	0.0174559	NS	NS	NS	NS
14	21~	148	257	144	253	138	247	^	BcLRaV-1 GR	BcLRaV-1 G55	BcLRaV-1 BC28074	NO	0.0165439	0.0223045	NS	NS	NS	NS	NS	NS	NS
15	28~	5437	5519	5386	5465	5382	5460	^	BcLRaV-1 G55	BcLRaV-1 US	BcLRaV-1 GR	NO	NS	NS	NS	0.0101847	0.0226297	NS	NS	NS	NS
16	31~	3334	3540*	3301	3507*	3297	3503*	^	BcLRaV-1 G55	BcLRaV-1 GR	BcLRaV-1 US	NO	NS	NS	NS	0.0216898	0.0111197	NS	NS	NS	0.0337987
17	32~	566	676	551	661	551	661	^	BcLRaV-1 BC28074	BcLRaV-1 G55	BcLRaV-1 US	NO	0.0492196	NS	NS	0.0346634	NS	NS	NS	NS	NS
18	34~	312	336	308	332	302	326	^	BcLRaV-1 GR	BcLRaV-1 BC28074	BcLRaV-1 G55	NO	0.0078353	NS	NS	NS	0.0397005	NS	NS	NS	0.040427
19	36~	553	699	538	684	538	684	^	BcLRaV-1 BC28074	Unknown (BcLRaV-1 US)	BcLRaV-1 G55	NO	NS	NS	NS	0.0263092	0.0220224	NS	NS	NS	NS
19									Unknown(BcLRaV-1	G55) BcLRaV-1	US
20	38~	10286	10435	10165	10306	10165	10306	^	BcLRaV-1 BC28074	Unknown (BcLRaV-1 G55)	BcLRaV-1 US	NO	NS	NS	NS	0.0462067	NS	0.0083505	NS	NS	NS
Table Key:
~ = It is possible that this apparent recombination signal could have been caused by an evolutionary
process other than recombination.
* = The actual breakpoint position is undetermined (it was most likely overprinted by a subsequent
recombination event).
^ = The recombinant sequence may have been misidentified (one of the identified parents might be the recombinant)
Minor Parent = Parent contributing the smaller fraction of sequence.
Major Parent = Parent contributing the larger fraction of sequence.
Unknown = Only one parent and a recombinant need be in the alignment for a recombination event to be detectable.
The sequence listed as unknown was used to infer the existance of a missing parental sequence.
NS = No significant P-value was recorded for this recombination event using this method.
